# Supplementary material for: Depression in persons with disabilities: a scoping review
Source: Front Public Health. 2024 May 7;12:1383078. doi: 10.3389/fpubh.2024.1383078 (PMC11110534; doi:10.3389/fpubh.2024.1383078)
Supplement: Supplementary file 2 [file Table_1.XLSX]

## Sheet: Sheet1
Supplementary Table 1: Data extraction and the references (https://drive.google.com/drive/folders/1G1UuHlIC3EAJw-YDNe6wP4t2JrY1QwAS?usp=sharing)
NO	Author	Country	Year of publication	Type of disability	Study Design	Assessment tool for measuring depression	Prevalence of depression	Objective	Sample Size/Age	age	Gender	Male	Female	Factors promoting depression	Findings	Intervention
1	Roy et al.	Bangladesh	2023	General (depression % for each disability) (Physical dis: 68.3, Hearing dis 71, Visual dis 24, functional dis 40.7, multiple impairment 63.9)	CROSS SECTIONAL	DASS-21	65.7%, M (75%), F (47.8%)	To investigate the prevalence of and factors associated with depression, anxiety, and stress among people with disabilities during the COVID-19 pandemic in Bangladesh.	391	Age:18->35, mean age 31 years	Male 257 (65.7%), Female 134 (34.3%)	65.7	34.3	Gender (male), marital status (being married), low education levels, multiple impairments, comorbid medical illnesses, poor sleep quality, rural residency, hearing disability, disability onset later in life, and testing positive for COVID-19.	1) Patients with multiple disabilities have the highest incidence of depression than hearing, physical, visual, and other functional disabilities. 2)Presence of comorbidities increases the incidence of depression (72.3%)	Not available
2	Melville et al.	Scotland, England and Wales	2023	Intellectual disability	Randomized Trial	Glasgow Depression Scale(GDS)		To investigate baseline variables as outcome predictors and moderators based on a randomised controlled trial where behavioural activation was compared with guided self-help.	77 in Beatlt (behavioral activation) and 77 in stepUp (guided self help)	Mean age in Beatlt 40.3 years, in step 40.1 years	38 (45.2%) Male, 46 (54.8%) Female [Beatlt], 38 (49.4%) m, 39 (0.6%) f [StepUp]	45.2	54.8	Employment status,	RESULTS SUGGEST THAT BASELINE VARIABLES MAY BE USEFUL PREDICTORS OF OUTCOMES OF PSYCHOLOGICAL THERAPIES FOR ADULTS WITH IDs.	Behavioral activation was compared with guided self-help in people with intellectual disabilities.
3	Jaalkhorol et al.	Mangolia	2023	Multiple sclerosis	CROSS SECTIONAL	Patient Health Questionnaire (PHQ-9)	100%,	To investigate characteristics of MS in Mongolia with a focus on the association between MS-related parameters and depression levels.	27	20-60 years, mean age 47 years	24 Female, 3 Male	88.88	11.12	1) Depression levels were associated with the use of corticosteroid therapy. 2)Comorbidities such as DM increase the incidence of depression.	No significant effect of the severity of MS on the intensity of depression. Corticosteroids were used by almost half of the patients and they experienced depression. No disease-modifying drugs (DMDs) were given to patients to decrease MS.	Not available
4	Han et al.	China	2023	Cognitive impairement	cross sectional	Patient Health Questionnaire (PHQ-9)	112 (4.8%) participants had depression only, 499 (21.3%) participants had low global cognition only, and 88 (3.8%) participants had both depression and low global cognition.	To explore the combined associations of depression and cognitive impairment with functional disability and mortality, and whether the joint effects of depression and cognitive impairment on mortality were influenced by functional disability.	2345 (National Health and Nutrition Examination survey)	≥60 years	744 n, 38 dep, 295 loq cognition,30 both dep and low cog	54.4	45.6	Participants with both depression and low global cognition were more likely to have functional disability, and had the highest risk of all-cause mortality and cardiovascular mortality.	Older adults with both depression and low global cognition were more likely to have functional disability, and had the highest risk of all-cause mortality and cardiovascular mortality.	Not available
5	Yang et al.	China	2023	Functional disability (Lowe back pain)	CROSS SECTIONAL	Zung Self-rating Depression Scale (SDS)	Not determined	To investigate the association between smoking and pain, dysfunction and psychological status in patients with chronic low back pain (CLBP).	54	average age 30 years,	34 Male, 20 Female	62.96	37.03	1) The amount of cigarettes smoked per day is independently associated with depressive symptoms.	Smoking was related to the aggravation of depressive symptoms in patients with CLBP	Not available
6	Uwimbabazi et al.	Rwanda	2023	Congenital physical disability (spina bifida, cerebral palsy, and malformed limbs)	CROSS SECTIONAL	Negative Emotional Wellbeing Depression (NEWD)	Not determined	To examine whether Negative Emotional Wellbeing Anxiety (NEWA) would mediate the effect of Negative Feelings (NF) and Negative Emotional Wellbeing Depression (NEWD) among students with congenital physical disabilities.	46	mean 20, (16-23)	21 Female, 25 Male	54.34	45.65	1) Negative feeling was associated with the development of depression.	Students with congenital physical disabilities experience negative feelings that increase their level of negative emotional well-being.	Not available
7	Öz and Nazik	Turkey	2023	General disability (percentage of different disabilities) Vision: 47.2; hearing 25.8; mobility 24.7, cognitive 8.4 and chronic disease-related disability 10.1%	CROSS SECTIONAL	DASS-21		To determine the relationship between the fear of COVID-19 and the depression, anxiety and stress in persons with disabilities.	178	34 mean, 18-71	66 Female, 112 Male	62.92	37.07	The best predictor variables for the total DASS-21 score were a chronic disease, social support systems (from family members) and the total FCV-19S score	A positive correlation was found between DASS-21 and Fear of COVID-19 Scale (FCV-19S).	Not available
8	Jia et al.	China	2022	General disability	cross sectional	Centre for Epidemiological Studies Depression Scale (CES-D)		to investigate the underlying mechanisms between household air pollution (HAP) and disability in middle-aged and older adults (i.e., older than 45 years) using a nationally representative prospective cohort.	5471 (China Health and Retirement Longitudinal Study-CHARLES)	≥45	2674 Male	48.87	51.13	Pain, middle age, and old age were significantly associated with depression.	This study clarified that HAP can indirectly affect disability through the respective and serial mediating roles of pain and depression.	Not available
9	Wieckiewicz et al.	Poland	2022	Pain	cross sectional	Patient Health Questionnaire (PHQ-9)	19.63% mild dep, 14.15% moderate dep, 7.76% modrately severe dep, 13.24% severe	To assess the pain intensity, pain-related disability, anxiety, depression, and perceived stress among Polish adults with temporomandibular disorders (TMD) as well as the association between psychosocial impairment and TMD.	219	40.05	165 Female, 56 Male	24.66	75.34	Females showed more depression symptoms than males. The most statistically significant correlation was observed between the group of masticatory muscle disorders and the level of depression	This study showed a high prevalence of increased levels of anxiety, depression, perceived stress, pain intensity, and pain-related disability among TMD Polish adults.	Not available
10	Bordeianu and Smith	USA	2022	Intellectual disability (ID)	Randomized Trial	Patient Health Questionnaire (PHQ-9)		This study was done by a 2-fold approach that involved an educational module for clinical staff on depression recognition and providing the patient with minimal/mild depression with weekly CBT for 10 weeks	33 patients, 55 staff	not available	not available			Both CBT and training to the clinical staff was signficantly able to reduce depression score.	The integration of training clinical staff to identify the subtle sign and early intervention by CBT resulted in a decrease in PHQ9 depression scale. 90% of the participants experienced a decrease of at least 10% in the score.	Patients with developmental disability showed a statistically significant decrease in depressive symptoms after undergoing cognitive behavior therapy (CBT).
11	Satria et al.	Indonesia	2022	Physical disability	CROSS SECTIONAL	Mini International NeuropsychiatricInterview questionnaire (MINI ICD-10)		To determine the relationship between depression and physical disability among the elderly in Indonesia.	85427, national basic healthh and socioeconomic survey in Indonesia	60 years or older	44818 Female, 40609 Male	52.46	47.54	Depression was associated with physical activity. Low education, age of more than 70 years,non-working elderlies, single or separated ones and having chronic diseases are other influencing factors for depression in physically disabled patients.	Disability is a risk factor for depression in the elderly and female gender.	Not available
12	Sullivan et al.	Canada	2022	Work disability	Non-randomized trial	Patient Health Questionnaire (PHQ-9)	all, depression was inclusion criteria	To conduct a preliminary evaluation of the feasibility and impact of a risk-targeted behavioral activation intervention for work-disabled individuals with comorbid pain and depression.	66	mean age 40.8 (25-55)	Male 51, Female 15	77.27	22.72	Treatment-related reductions in depression, catastrophic thinking, and perceived injustice, but not pain, contributed significant unique variance to the prediction of return-to-work outcomes.	Risk-targeted behavioral activation was found to be an acceptable and effective intervention for workdisabled	10-week standardized behavioral activation intervention supplemented by techniques to target two psychosocial risk factors for delayed recovery, namely, catastrophic thinking and perceptions of injustice.
13	Duan et al.	China	2023	Migraine	cross sectional	Self-rating Depression Scale (SDS)	0.259	To systematically explore the association between anxiety and depression with migraine and migraine-related burdens, including the risk of developing migraine, as well as migraine frequency, severity, disability, headache impact, quality of life and sleep quality.	170 migraineurs, 85 control	37.17 migraineurs, 35.05 control	145 Females, and 25 Males in the migraine group. 71 Female, 14 males in control	14.71	85.29	Depression was 3.14 times more in migraineurs compared to control.	Anxiety and depression were significantly independently associated with the increased risk of migraine and migraine-related burdens.	Not available
14	Zhao et al.	China	2022	Stroke	CROSS SECTIONAL	Zung Self-Rating Depression Scale		To determine the role of perceived social support and resilence in post-stroke depression.	259	mean age 65.14	not available			257 of 259 recorded responses with the help of researchers, only two recorded independently mainly due to low literacy rate and eye-sight issues among the participants.	The perceived social support and resilence have a significant impact on post-stroke depression.	This research found that perceived social support played a part of the mediating role between disability and depressionin Chinese stroke survivors.
15	Wang et al.	USA	2022	General disability (Physical dis 49.8%, hearing loss 15.7%, vision 11.7%, learning dis 12.3%, behaviroal disorder 31.8%, intellectual 3.8%, speech 3.6%)	CROSS SECTIONAL	Patient Health Questionnaire (PHQ-9)	0.61	To identify predictors of depression and anxiety symptoms among U.S. adults with disabilities during the COVID-19 pandemic	441	mean age 35 (25-45)	227 Female (50.9%), 173 Male (38.8%)	38.8	50.9	Higher social isolation, presence of chronic pain, younger age, higher disability-related stigma, and higher worries about contracting COVID-19 are predictors of depression in disables.	The research identified disability-related stigma and social isolation, along with worries about contracting COVID-19, as important predictors of depression among U.S. adults with disabilities during the COVID-19 pandemic.	Not available
16	Scheirs et al.	Netherland	2023	Intellectual, mild 73, borderline 29	CROSS SECTIONAL	Beck Depression Inventory (BDI), Glasgow Depression Scale (GSD), and Signaallijst Depressie voor Zwakzinnigen (SDZ)	31% BDI, 44% GSD, 22% SDZ	To analyze the outcomes of three screening instruments to find out more about the prevalence of depression in people with mild or borderline intellectual disability.	102	40.2 mean (18-72)	50 Female, 52 Male	49.02	50.98	The choice of instrument for measuring depression in individuals with an intellectual disability is critical. People living under supervision had more symptoms of depression than those living independently.	Patients who scored depression scores in two scales were only 28% (BDI and GDS), 14% (BDI and SDZ) and 18% (GDS and SDZ). GDS as a third instrument added no people with depression to those already identified by a combination of the BDI and the SDZ (13.7%), could lead one to conclude that the GDS need not be considered any further in attempts to improve the diagnostic procedures in people with int…	Not available
17	Thambirajah et al.	Srilanka	2022	Stroke	CROSS SECTIONAL	Beck's Depression Inventory (BDI)	35.8% (29) 19 m, 10 f	To estimate the prevalence of depression in stroke, assess factors associated with Post-stroke depression (PSD), and assess the relationship of PSD to disability	81	66.6 mean age, (28-88)	54.3% (44) Male, 45.7% (37) Female	54.3	45.7	The odds of developing depression in severe disability was 7.9 times than less severe disability.	The severity of disability, large artery stroke, cortical stroke, frontal lobe lesions, past history stroke, and sexual dysfunction are major risk factors for PSD.	Not available
18	Valicenti-McDermott et al.	Spain	2021	Developmental disability (language 88%, learning 54%, ADHD 44%, Autism spectrum disorder 25%, intellectual disabilities 12% and phonological disorder 8%).	CROSS SECTIONAL	Patient Health Questionnaire (PHQ-9)	30 of the 52 were screened for depression. All had different levels of depression. (100%) (17 minimal depression, 10 mild, 3 major to severe). More than half of the sample of urban adolescents with DD were screened for depression at initial visit, and 10% screened positive for moderate to severe depression.	To screen depression in adolescents with developmental disabilities	52 adolescents,	14 mean age	35 (63%) Male, 17 Female (37%)	63	37	Females were more likely to obtain higher scores on the PHQ-9 than males.	Adolescents diagnosed with Autism Spectrum Disorder, Intellectual Disabilities, and Phonological Disorder were less likely to be screened.	Not available
19	Pezzato et al.	Italy	2021	General disability	CROSS SECTIONAL	Hospital Anxiety and Depression Scale (HADS)	0.143	To estimate, in a large cohort of Italian patients with RA, the prevalence of depression and to investigate the clinical correlates of depression in terms of disease activity and disability.	490	59.5 mean age	80% Female, 20% Male	20	80	Male sex, higher PGA (Patient Global Assessment) score, use of antidepressants and higher Health Assessment Questionnaires (HAQ) scores, unemployment, were significantly associated with an increased risk of depression.	Depression is common in RA and may affect its activity mainly via an alteration in the perception of the disease.	Not available
20	Gandy et al.	Australia	2021	General disability (MS (n = 738; 32.9%), epilepsy (n = 672; 29.9%), acquired brain injury ABI (n = 278; 12.4%) and Parkinson's diseases PD (n = 263; 11.7%) and those with other neurological disorders as defined by the National Institute of Neurological Disorders and Stroke (n = 295; 13.1%).	CROSS SECTIONAL	Neurological Depressive Disorders Inventory-Epilepsy (NDDI-E)		To assess the associations of levels of disability and life satisfaction, and unique contribution of depressive symptoms and perceived cognitive difficulties, in Australian adults with neurological disorders.	2246	46.26 mean	1804 (80.3%) f, 442 (19.7%) m	19.7	80.3	Depression was associated with all neurological subgroups including MS, epilepsy, ABI, and PD. Employment and marital status were the most consistent covariates across the epilepsy, MS, and ABI subgroups.	The findings underscore the importance of managing psychological/neuropsychiatric comorbidities in neurological disorders.	Not available
21	Ugwu et al.	Nigeria	2022	Learning disability	Randomized Trial	Children’s Depression Inventory (CDI)	all, depression was inclusion criteria	To evaluate efficacy of Rational Emotive Behavior Therapy on Depression Among Children with Learning Disabilities	48, 24 experimenal, 24 control	10.May	Female 15 experimental, 14 control; Male 9 experimental and 10 control	39.59	60.41	The researchers recommended that the use of REBT intervention program in the reduction of depression among children with LD to maximize their academic outcomes.	depression of the participants who were exposed to CBT (Cognitive behavioral therapy) decreased significantly at post-test and follow-up measures than those who were not so exposed. Thus, REBT is very effective in reducing the level of depression among children with learning disabilities.	CBT intervention
22	Wang	Taiwan	2021	Reading disability	cross sectional	Beck Depression Inventory (BDI)		To compare anxiety and depression among male and female Chinese children with and without reading disabilities (RDs) and to examine the diverse impacts of anxiety and depression on children's reading comprehension	132 (66, RD, 66 normal)	10.94	37 Female, 29 Male RD	43.08	56.92	….	Depression level in reading disabled children were higher than normal.	Not available
23	Lutz et al.	USA	2021	Functional disability	cohort study	Hamilton Depression Rating Scale (HAMD)	all, depression was inclusion criteria	To evaluate the association between changes in functional disability and suicide ideation among older adults following psychotherapy for depression.	65	≥65 (65-91)	not available			Reductions in functional disability are associated with reductions in suicide ideation, particularly feelings of loss of worth. • Interventions, such as PST, that have been shown to reduce disability may also be effective in reducing risk for suicide in older adults, but direct controlled trials are needed.	Results suggest decreased functional disability following depression treatment is associated with decreased suicide ideation, especially thoughts regarding loss of worth.	Problem Solving Therapy (PST) was effective in reducing depression associated with changes in suicidal ideation.
24	Irimia et al.	Spain	2021	Migraine LFEM (Low-frequency episodic migraine-108 (23.1%)); MFEM (Medium-frequency episodic migraine-100 (21.4%); HFEM (High-frequency episodic migraine-80(17.1%)); CM (Chronic migraine-180 (38.5%)).	CROSS SECTIONAL	Hospital Anxiety and Depression Scale (HADS)	0.393	To analyze the Spanish Migraine Atlas Survey is to define the number of HDs per month after which migraine is associated with a higher risk of anxiety and depression, severe disability and lower quality of life.	468	36.8 mean	90.2% Female (422)	7.8	92.2	The risk of depression starts from day 19, so CM patients have increase risk for migraine.	Results show a positive linear correlation between the number of Headaches (HDs) per month and the risk of depression (r = 0.337; p < 0.001). Those with ≥ 19HDs per month are at risk of depression.	Not available
25	Gacek and Krzywoszanski	Poland	2021	Developmental disability (62 with mild intellectual disability, 7 with intellectual disability along with physical disability, one comorbid with visual impairment, two had autism spectrum disorder)	CROSS SECTIONAL	Patient Health Questionnaire (PHQ-8)	Male: 82.8% (minimum or none); 13.8% (Mild); 3.4% severe, Female: 58.8% minimum or none; 23.5% mild; 11.8% moderate, 5.9% moderately severe.	To assess symptoms of anxiety and depression in persons with developmental disabilities during COVID-19 lockdown.	64	18.5 mean	30 boys	46.87	53.13	Over one third of the tested students reported mild or more severe symptoms of anxiety and depression, and girls were more affected than boys. The number of experienced lockdown inconveniences predicted the severity of depression symptoms in girls.	The results of our study indicate that symptoms of anxiety and depression occur frequently in persons with developmental disabilities (especially in girls).	Not available
26	Carotenuto et al.	Italy	2021	Multiple sclerosis	CROSS SECTIONAL	Quality of Life in Neurological Disorders (Neuro-QoL)		To assess the associations between disability, physical exercise, and mental health in multiple sclerosis.	497	42.41 (19-73)	351 (70.6%) Female, 146 (29.4%) Male	29.4	70.6	Physical exercise will have a positive outcome on mental health in MS patients, particularly in women and younger individuals.	The effect of disability on depressive symptoms decreases as much as physical exercise increases, this result demonstrates that practicing physical exercise may protect pwMS from the effects of disability on negative mental health outcomes.	Physical activities decrease the effect of disability on mental health
27	Bum et al.	Korea	2021	General disability (Congenital 15%, acquired 85%)	CROSS SECTIONAL	Beck Depression Inventory (BDI)		To investigate differences in the effect of screen golf participation on psychosocial factors (self-esteem, isolation, depression, loneliness, and life satisfaction) in people with and without disabilities.	293	21-60+	228 (77.8%) Male, 65 (22.2% Female	77.8	22.2	Participation in screen golf demonstrated a positive effect for all factors for people with disabilities. Results also showed a more positive effect on self-esteem and life satisfaction for people without disabilities with screen golf experience than for those without any screen golf experience. This study demonstrated that screen golf, as a physical leisure activity, was helpful to all study par…	Screen golf can play an important role as an effective medium for people with disabilities to pursue emotional well-being and a better life.	Screen golf has a positive implication on the mental health of patients with disabilities
28	Oh et al.	USA	2021	General disability	CROSS SECTIONAL	Patient Health Questionnaire (PHQ-9)		To explore the association between disability, dementia, and depression and engagement in meaningful activities in a nationally representative sample of community-dwelling adults 5 years and older.	11382	74.4,	Female 56% 6571, Male 4811 42%	42	56	The top 3 meaningful activities such as walking/jogging 14%, outdoor maintenance 10%, reading 9%	More than half of the older patients with disabilities participate in meaningful activities	Meaningful activities have positive outcomes on depression, dementia and disability.
29	Necho et al.	Ethiopia	2020	General disability (depression prevalence), blind 31 (38.3%), deaf 34 (36.6%), leprosy 64 (86.5%), mobility 57 (36.7%)	CROSS SECTIONAL	Patient Health Questionnaire (PHQ-9)	0.462	To investigate the psychopathologies during the COVID-19 outbreak among individuals living with disabilities.	403	36.66	239 Male (59.3%), 164 Female (40.7%)	59.3	40.7	Depression was significantly higher in divorced/widowed/separated, non-educated, and unemployed as well as a daily laborer subjects.	Depression, anxiety, and insomnia were highly prevalent among individuals with a disability during the COVID-19 period.	Not available
30	Marti et al.	USA	2021	General disability	Randomized Trial	Hamilton Depression Rating Scale [HAMD]	all, depression was inclusion criteria	To evaluate reciprocal relationship between depression and disability in low-income homebound older adults following tele-depression treatment	277, (90, 93, and 94 individuals, respectively, in (1) five, one-hour, weekly sessions of Tele-BA; (2) five, one-hour, weekly sessions of Tele-PST; and (3) five, 30–45 min, weekly AC telephone support calls by research assistants).	50-64	69.7% Female, 30.3% Male	30.3	69.7	Effects were similar across the treatment conditions: behavioral activation tele-delivered by bachelor's-level lay counselors and the problem-solving therapy tele-delivered by licensed clinicians. • Brief depression treatments for low-income homebound older adults were effective in reducing both depression and disability among disabled older adults.	Brief depression treatments for low-income homebound older adults were effective in reducing both depression and disability among these disabled older adults.	Behavioral activation tele-delivered by bachelor's-level lay counselors (Tele-BA), problem-solving therapy tele-delivered by licensed clinicians (Tele-PST), or telephone support calls (attention control).
31	Bi et al.	China	2020	General (visual 23.86% 433, Hearing 12.33% 222, speaking 1.10% 20, limbs 40.88% 742, intelligence 9.31% 169, mental 10.91% 198, multiple 1.71% 31)	CROSS SECTIONAL	Patient Health Questionnaire (PHQ-9)	0.399	to explore the prevalence and related factors of depression among people with disabilities in communities in mainland China	1815	60.35	941 (51.96%) Male, 870 (48.04%) Female	51.96	48.04	Grade I disability, impaired activities of daily living, diabetes, and hyperlipidemia were associated with depression in the disabled. A high percentage of younger disabled had depression, 87/262 (33.2%)	There is a significant association between disability and depression among Chinese communities in Shanghai.	Not available
32	Yigit et al.	Turkey	2021	Multiple sclerosis	CROSS SECTIONAL	Beck Depression Inventory (BDI)		To assess cognitive functions of people with MS (pwMS) and investigate the impact of depression, fatigue, and disability on cognitive functions.	203	18-55, mean age 36.53	140 (70%) Female, 60 (30%) Male	30	70	Depression scores were found to be higher for the short-term (≤ 5 years) than the long-term group (> 5 years.) duration group for disability duration.	The level of disability and fatigue adversely affects the cognitive functions of pwMS. There were no differences in pwMS with/without depression on any demographic or clinical characteristics. No significant relationship was found between BICAMS ( Brief International Cognitive Assessment for Multiple Sclerosis) and depression.	Not available
33	Battalio et al.	USA	2020	Physical disability	LONGITUDINAL	Patient-Reported Outcomes Measurement System (PROMIS) short-forms		To evaluate the longitudinal associations between self-reported physical activity and anxiety and depression symptom severity in adults with long-term physical disabilities	1594 first time, one year later 1380, later 1218 three year	59.25	577 Male, 1016 Female	36.19	63.81	The findings demonstrated that moderate quantities of physical activity, consisting primarily of moderate- moderateto-vigorous intensities, were associated with reductions in depression and anxiety symptom severity over time. These findings suggest that rehabilitation clinicians should incorporate physical activity interventions into the treatment of adults with physical conditions who present wi…	physical activity is longitudinally associated with anxious and depressive symptoms in adults with long-term physical disabilities.	Physical activity is able to decrease the symptoms associated with depression significantly in physically disabled individuals.
34	Lund et al.	USA	2020	General disability	CROSS SECTIONAL	Center of Epidemiological Studies Depression Scale (CESD)		To examine the contribution of disability to suidality in the context of depression symptoms and other sociodemographic factors	438	35.97 18-73	264, 60.3% Female	39.7	60.3	unemployment and being alone were contributory factors for depression in disabled people.	We found that participants with disabilities tended to have more sociodemographic risk factors for suicidality as well as significantly higher levels of suicidality and depressive symptoms.	Not available
35	Zemestani et al.	Iran	2020	Physical disability	Randomized Trial	Beck Depression Inventory (BDI)	all, depression was inclusion criteria	To evaluate the effectiveness of acceptance and commitment therapy (ACT) on depressive symptoms in physically disabled persons.	52 (Participants in the ACT group (n = 23) received eight weekly 90-minute group sessions based on standard ACT protocol for depression. Participants in the control group (n = 29) received psychoeducation regarding depression)	23.74 (ACT); 25.18 in control	21 Female, 9 Male (ACT); 23 Female, 9 Male (Control)	15.39	84.61	….	Compared with control group, ACT significantly reduced the participants’ depression, and changed psychological flexibility, emotion regulation, and psychological well-being in persons with physical disability.	ACT is an effective treatment for depressive symptoms in disabled persons with depression. •• People with physical disability show greater changes in depressive symptoms, psychological flexibility, adaptive emotion regulation strategies, and psychological well-being if psychological treatment is focused on acceptance of disability and on a specific set of values in life.
36	Barboza et al.	Peru	2020	General disability	CROSS SECTIONAL	Patient Health Questionnaire (PHQ-9)	43.3% (13.2% moderately severe)	To assess the association between disability and depression among Peruvian older adults.	8261	more than 50 years	3868 (47.8%) Male, 4393 (52.2%) Female.	47.8	52.2	Women, those poor in wealth index, hypertension, alcoholics, those in higher age group (more than 70 years), low education, geographical region, and higher BMI had a high prevalence of depression among the disabled.	Disability was positively associated with moderate and severe depression.	Not available
37	Ayele et al.	Ethiopia	2020	Migraine	CROSS SECTIONAL	Patient Health Questionnaire (PHQ-9)	0.414	To examine migraine-related disability, co-morbid depression, and relationship between the two.	70	13 years and above.	74.3% 53 Female, 17 25.7% Male	25.7	74.3	Migraines occuring during menses had a significant effect on the prevalence of depression in migraineurs.	The positive correlation observed between migraine-related disability and co-morbid depression warrant routine screening and treatment of disability and depression in migraineurs	Not available
38	Tariq et al.	Pakistan	2020	Physical disability	CROSS SECTIONAL	Beck depression inventory (BDI)		To investigate the mediating role of perceived social support on the relationship between physical disability and symptoms of depression in senior citizens of Pakistan.	300	60-90	216 72% Male, 84, 28% Female	72	28	Female respondents, elderly above the age of 70 years, respondents with a high school or lower level of education, family size of one to four, single/divorced/widowed status, with family as the current source of income less than 30,000 PKR, and living with others (children/relatives), scored significantly higher on the symptoms of depression scale.	Perceived social support and its dimensions are negatively correlated with symptoms of depression, while physical disability showed a direct association with symptoms of depression and the three dimensions of perceived social support play the role of mediator on the association between physical disability and symptoms of depression.	Higher level of perceived social support, family support, friends’ support, and significant others’ support were associated with a lower level of symptoms of depression.
39	Agnieszka et al	Poland	2019	General disability	CROSS SECTIONAL	Diagnosed by doctor	0.0806	To assess the relationship between depression and the most common chronic diseases and disability in the case of the older inhabitants of South-East Poland (the region of Podkarpackie).	1800, 1655 without depression (91.94%), 145 with depression (8.06%)	60-80 years	44 Male (30.34%), 101 Female (69.65%)	30.34	69.65	The presence of chronic diseases, urinary incontinence, and migraineurs had high depression score. Women, separated individuals, high level of disability, subjects with rheumatism, cervical spine pain syndrome, lumbar spine pain syndrome, coronary diseases had high scores of depression.	Results indicated an urgent need to study the predisposition of the elderly to develop chronic diseases and depression resulting from increased disability .	Not available
40	Tariq et al.	Pakistan	2019	Physical disability	CROSS SECTIONAL	Depression scale-short form (GDS-15)		To investigate the mediating effect of cognitive social capital (interpersonal trust and reciprocity) on the relationship between physical disability and depression in elderly people of rural Pakistan.	146	≥60	106 Male, 40 Female	72.06	27.39	Depression was high among singles and separated participants. The participants that belonged to a nuclear family and, interestingly, respondents living with a spouse scored high on geriatric depressive symptoms scale as compared to those who belonged to a joint family system and living with others	It was found that interpersonal trust, reciprocity, depression, and physical disability were significantly correlated with each other and physical disability was directly associated with depression.	The findings of the current study facilitate evidence that cognitive social capital has a passive e_x000B_ect on physical disability and depression among older adults.
41	Wang et al.	Taiwan	2023	Pain	LONGITUDINAL	Hospital Anxiety and Depression Scale (HADS)		To simultaneously compare the associations of depression, anxiety, and sleep quality at baseline with disability at a 5-year follow-up point among patients with chronic low back pain (CLBP).	225	40.7	122 Males and 103 Females	54.22	45.78	Subjects with a history of surgical operation and associated leg symptoms at baseline had a significantly higher depressive severity	Greater severities of depression and anxiety at baseline were significantly associated with greater disability at the five-year follow-up point. The associations of depression and anxiety at baseline with disability at the long-term follow-up point might be greater than that of insomnia at baseline.	Not available
References of all included studies (vancouver)
1	Roy N, Amin MB, Mamun MA, Sarker B, Hossain E, Aktarujjaman M. Prevalence and factors associated with depression, anxiety, and stress among people with disabilities during COVID-19 pandemic in Bangladesh: A cross-sectional study. Plos one. 2023 Jul 7;18(7):e0288322.
2	Melville CA, Hatton C, Beer E, Hastings RP, Cooper SA, McMeekin N, Dagnan D, Appleton K, Scott K, Fulton L, Jones RS. Predictors and moderators of the response of adults with intellectual disabilities and depression to behavioural activation and guided self‐help therapies. Journal of Intellectual Disability Research. 2023.
3	Jaalkhorol M, Dulamsuren O, Dashtseren A, Byambajav EA, Khaidav N, Bat-Orgil B, Bold A, Amgalan E, Chuluunbaatar A, Tsunoda I. Multiple Sclerosis in Mongolia; the First Study Exploring Predictors of Disability and Depression in Mongolian MS Patients. Pathophysiology. 2023 Jan 20;30(1):15-26.
4	Han S, Gao Y, Gan D. The combined associations of depression and cognitive impairment with functional disability and mortality in older adults: a population-based study from the NHANES 2011–2014. Frontiers in Aging Neuroscience. 2023 May 4;15:1121190.
5	Yang QH, Zhang YH, Du SH, Wang YC, Wang XQ. Association Between Smoking and Pain, Functional Disability, Anxiety and Depression in Patients With Chronic Low Back Pain. International Journal of Public Health. 2023;68:1605583.
6	Uwimbabazi MP, Muziki JD, Muhayisa A, Uwera T, Mutabaruka J. The mediating role of anxiety between negative feelings and depression among students with congenital physical disabilities. Plos one. 2023 Mar 2;18(3):e0281430.
7	Öz HG, Nazik E. The relationship between fear of COVID-19 and depression, anxiety and stress in persons with disabilities: A cross-sectional study. Archives of psychiatric nursing. 2023 Apr 1;43:15-21.
8	Jia Z, Gao Y, Zhao L, Han S. Effects of pain and depression on the relationship between household solid fuel use and disability among middle-aged and older adults. Scientific Reports. 2022 Dec 8;12(1):21270.
9	Wieckiewicz M, Jenca Jr A, Seweryn P, Orzeszek S, Petrasova A, Grychowska N, Winocur-Arias O, Emodi-Perlman A, Kujawa K. Determination of pain intensity, pain-related disability, anxiety, depression, and perceived stress in Polish adults with temporomandibular disorders: A prospective cohort study. Frontiers in Integrative Neuroscience. 2022 Nov 2;16:1026781.
10	Bordeianu MA, Smith DL. Depression Treatment Options for Individuals With Developmental Disabilities. The Journal for Nurse Practitioners. 2022 Oct 1;18(9):976-82.
11	Satria A, Yeni Y, Akbar H, Kaseger H, Suwarni L, Abbani AY, Maretalinia M. Relationship between depression and physical disability by gender among elderly in Indonesia. Universa Medicina. 2022 May 5;41(2):104-13.
12	Sullivan MJ, Wideman TH, Gauthier N, Thibault P, Ellis T, Adams H. Risk-targeted behavioral activation for the management of work disability associated with comorbid pain and depression: a feasibility study. Pilot and Feasibility Studies. 2022 Apr 23;8(1):90.
13	Duan S, Ren Z, Xia H, Wang Z, Zheng T, Li G, Liu L, Liu Z. Associations between anxiety, depression with migraine, and migraine-related burdens. Frontiers in Neurology. 2023 Apr 25;14:1090878.
14	Zhao L, Sun Q, Guo Y, Yan R, Lv Y. Mediation effect of perceived social support and resilience between physical disability and depression in acute stroke patients in China: A cross-sectional survey. Journal of Affective Disorders. 2022 Jul 1;308:155-9.
15	Wang K, Manning III RB, Bogart KR, Adler JM, Nario-Redmond MR, Ostrove JM, Lowe SR. Predicting depression and anxiety among adults with disabilities during the COVID-19 pandemic. Rehabilitation Psychology. 2022 May;67(2):179.
16	Scheirs JG, Muller A, Manders NC, van der Zanden CD. The Prevalence and Diagnosis of Depression in People with Mild or Borderline Intellectual Disability: Multiple Instrument Testing Tells Us More. Journal of Mental Health Research in Intellectual Disabilities. 2023 Jan 2;16(1):54-66.
17	Thambirajah N, Senanayake S, Gooneratne K, Suraweera C, Ranasinghe L, Kumbukage M. Post-stroke depression: prevalence, associated factors, and relationship to disability in a tertiary care center in Sri Lanka. Journal of Neurosciences in Rural Practice. 2022 Jan 11;13(01):073-9.
18	Valicenti-McDermott M, Rivelis E, Bernstein C, Cardin MJ, Seijo R. Screening for Depression in Adolescents with Developmental Disabilities: Brief Report. Journal of Child and Adolescent Psychopharmacology. 2021 Oct 1;31(8):572-6.
19	Pezzato S, Bonetto C, Caimmi C, Tomassi S, Montanari I, Gnatta MG, Fracassi E, Cristofalo D, Rossini M, Carletto A, Tosato S. Depression is associated with increased disease activity and higher disability in a large Italian cohort of patients with rheumatoid arthritis. Advances in Rheumatology. 2021 Oct 8;61.
20	Gandy M, Heriseanu AI, Dudeney J, Bisby MA, Scott AJ, Fisher A, Hathway T, Karin E, Titov N, Dear BF. Disability and life satisfaction in neurological disorders: The role of depression and perceived cognitive difficulties. General hospital psychiatry. 2021 Nov 1;73:16-23.
21	Ugwu GC, Ugwuanyi CS, Okeke CI, Uzodinma UE, Aneke AO. Efficacy of rational emotive behavior therapy on depression among children with learning disabilities: implications for evaluation in science teaching. Journal of Rational-Emotive & Cognitive-Behavior Therapy. 2022 Jun;40(2):313-33.
22	Wang LC. Anxiety and depression among Chinese children with and without reading disabilities. Dyslexia. 2021 Aug;27(3):355-72.
23	Lutz J, Mackin RS, Otero MC, Morin R, Bickford D, Tosun D, Satre DD, Gould CE, Nelson JC, Beaudreau SA. Improvements in functional disability after psychotherapy for depression are associated with reduced suicide ideation among older adults. The American Journal of Geriatric Psychiatry. 2021 Jun 1;29(6):557-61.
24	Irimia P, Garrido-Cumbrera M, Santos-Lasaosa S, Aguirre-Vazquez M, Correa-Fernández J, Colomina I, Pozo-Rosich P. Impact of monthly headache days on anxiety, depression and disability in migraine patients: results from the Spanish Atlas. Scientific reports. 2021 Apr 15;11(1):8286.
25	Gacek M, Krzywoszanski L. Symptoms of anxiety and depression in students with developmental disabilities during COVID-19 lockdown in Poland. Frontiers in Psychiatry. 2021 Mar 18;12:576867.
26	Carotenuto A, Scandurra C, Costabile T, Lavorgna L, Borriello G, Moiola L, Inglese M, Trojsi F, Petruzzo M, Ianniello A, Nozzolillo A. Physical exercise moderates the effects of disability on depression in people with multiple sclerosis during the COVID-19 outbreak. Journal of Clinical Medicine. 2021 Mar 16;10(6):1234.
27	Bum CH, Hums MA, Picklesimer A, Choi C. Comparison of the influence of participation in screen golf on self-esteem, loneliness, depression, social isolation, and life satisfaction between people with and without disabilities in Republic of Korea. Physical Culture and Sport. 2021;89(1):11-21.
28	Oh A, Gan S, Boscardin WJ, Allison TA, Barnes DE, Covinsky KE, Smith AK. Engagement in meaningful activities among older adults with disability, dementia, and depression. JAMA Internal Medicine. 2021 Apr 1;181(4):560-2.
29	Necho M, Birkie M, Gelaye H, Beyene A, Belete A, Tsehay M. Depression, anxiety symptoms, Insomnia, and coping during the COVID-19 pandemic period among individuals living with disabilities in Ethiopia, 2020. PloS one. 2020 Dec 30;15(12):e0244530.
30	Marti CN, Kunik ME, Choi NG. The reciprocal relationship between depression and disability in low‐income homebound older adults following tele‐depression treatment. International journal of geriatric psychiatry. 2021 Jun;36(6):802-10.
31	Bi Y, Zhao X, Zhou Y, Lao L, Jiang S. Factors associated with the depression among people with disabilities: A cross-sectional study in Chinese communities of Shanghai. Medicine. 2020 Nov 11;99(47).
32	Yigit P, Acikgoz A, Mehdiyev Z, Dayi A, Ozakbas S. The relationship between cognition, depression, fatigue, and disability in patients with multiple sclerosis. Irish Journal of Medical Science (1971-). 2021 Aug;190:1129-36.
33	Battalio SL, Huffman SE, Jensen MP. Longitudinal associations between physical activity, anxiety, and depression in adults with long-term physical disabilities. Health Psychology. 2020 Jun;39(6):529.
34	Lund EM, Nadorff MR, Thomas KB, Galbraith K. Examining the contributions of disability to suicidality in the context of depression symptoms and other sociodemographic factors. OMEGA-Journal of death and dying. 2020 Jun;81(2):298-318.
35	Zemestani M, Mozaffari S. Acceptance and commitment therapy for the treatment of depression in persons with physical disability: A randomized controlled trial. Clinical Rehabilitation. 2020 Jul;34(7):938-47.
36	Barboza JJ, Soriano-Moreno AN, Copez-Lonzoy A, Pacheco-Mendoza J, Toro-Huamanchumo CJ. Disability and severe depression among Peruvian older adults: analysis of the Peru Demographic and Family Health Survey, ENDES 2017. BMC psychiatry. 2020 Dec;20(1):1-7.
37	Ayele BA, Yifru YM. Migraine-related disability and co-morbid depression among migraineurs in Ethiopia: a cross-sectional study. BMC neurology. 2018 Dec;18(1):1-7.
38	Tariq A, Beihai T, Abbas N, Ali S, Yao W, Imran M. Role of perceived social support on the association between physical disability and symptoms of depression in senior citizens of Pakistan. International journal of environmental research and public health. 2020 Mar;17(5):1485.
39	Agnieszka _x0002_wirlej-Soza_x0003_ska, Agnieszka Wi_x0004_niowska-Szurlej, Bernard Soza_x0003_ski, Andrzej Fal, Anna Wilmowska-Pietruszy_x0003_ska. The relationship between depression, chronic illnesses and disability among community-dwelling women and men aged 60–80 years: A cross-sectional analysis. International Journal of Gerontology. 2019;13:286г292.
40	Tariq A, Beihai T, Ali S, Abbas N, Ilyas A. Mediating effect of cognitive social capital on the relationship between physical disability and depression in elderly people of rural Pakistan. International journal of environmental research and public health. 2019 Nov;16(21):4232.
41	Wang LY, Fu TS, Tsia MC, Hung CI. The associations of depression, anxiety, and insomnia at baseline with disability at a five-year follow-up point among outpatients with chronic low back pain: a prospective cohort study. BMC Musculoskeletal Disorders. 2023 Jul 11;24(1):565.
